# Supplementary material for: Cell Proteomic Footprinting: Advances in the Quality of Cellular and Cell-Derived Cancer Vaccines
Source: Pharmaceutics. 2023 Feb 16;15(2):661. doi: 10.3390/pharmaceutics15020661 (PMC9963030; doi:10.3390/pharmaceutics15020661)
Supplement: Supplementary file 1 [file pharmaceutics-15-00661-s001.zip]

Archive with 2 entries (2 files):
- aligned_footprints.mat
- cell_proteomic_footprints_analysis.m
